# Supplementary material for: Association between High Interferon-Gamma Production in Avian Tuberculin-Stimulated Blood from Mycobacterium avium subsp. paratuberculosis-Infected Cattle and Candidate Genes Implicated in Necroptosis
Source: Microorganisms. 2023 Jul 15;11(7):1817. doi: 10.3390/microorganisms11071817 (PMC10384200; doi:10.3390/microorganisms11071817)
Supplement: Supplementary file 1 [file microorganisms-11-01817-s001.zip › Supplementary Table S1.xlsx]

## Sheet: Hoja1
Supplementary Table 1. IFNɣ levels (OD values) after blood stimulation with aPPD, bPPD and PBS.
Cow ID	Histopathological lesions	OD (aPPD)	OD (bPPD)	OD (PBS)	OD (aPPD − PBS)	OD (bPPD − PBS)
45	Focal lesions	1.764	0.189	0.071	1.693	0.118
39	Multifocal lesions	1.646	0.944	0.238	1.408	0.706
37	Focal lesions	1.29	0.278	0.095	1.195	0.183
112	Not determined	1.27	0.258	0.13	1.14	0.128
102	Focal lesions	1.114	0.264	0.068	1.046	0.196
146	Focal lesions	1.168	0.453	0.232	0.936	0.221
13	Diffuse lesions	1.075	0.585	0.176	0.899	0.409
64	Focal lesions	1.694	0.428	0.814	0.88	-0.386
54	Diffuse lesions	1.015	0.806	0.186	0.829	0.62
85	Focal lesions	0.865	0.102	0.038	0.827	0.064
111	Focal lesions	0.83	0.167	0.017	0.813	0.15
34	Focal lesions	1.239	0.279	0.437	0.802	-0.158
44	No lesions	0.881	0.129	0.238	0.643	-0.109
110	No lesions	0.664	0.13	0.052	0.612	0.078
67	Focal lesions	0.626	0.08	0.052	0.574	0.028
104	Diffuse lesions	0.626	0.105	0.076	0.55	0.029
66	No lesions	0.553	0.15	0.069	0.484	0.081
60	No lesions	0.615	0.252	0.132	0.483	0.12
114	Diffuse lesions	0.665	0.236	0.195	0.47	0.041
133	Not determined	0.568	0.075	0.128	0.44	-0.053
106	No lesions	0.494	0.237	0.059	0.435	0.178
74	Focal lesions	0.511	0.111	0.08	0.431	0.031
42	Focal lesions	0.633	0.199	0.206	0.427	-0.007
141	No lesions	0.617	0.083	0.192	0.425	-0.109
145	Focal lesions	0.518	0.152	0.137	0.381	0.015
94	Focal lesions	0.427	-0.007	0.055	0.372	-0.062
77	Focal lesions	0.411	0.283	0.041	0.37	0.242
137	Multifocal lesions	0.475	0.155	0.107	0.368	0.048
107	Diffuse lesions	0.425	0.089	0.072	0.353	0.017
86	No lesions	0.398	0.145	0.053	0.345	0.092
127	Focal lesions	0.378	0.232	0.038	0.34	0.194
75	Multifocal lesions	0.409	0.085	0.087	0.322	-0.002
10	No lesions	0.389	0.118	0.069	0.32	0.049
124	Focal lesions	0.393	0.099	0.075	0.318	0.024
98	Focal lesions	0.409	0.399	0.109	0.3	0.29
117	Focal lesions	0.333	0.176	0.04	0.293	0.136
100	No lesions	0.416	0.097	0.124	0.292	-0.027
50	No lesions	0.659	0.193	0.376	0.283	-0.183
29	Focal lesions	0.663	0.07	0.384	0.279	-0.314
116	No lesions	0.37	0.308	0.095	0.275	0.213
143	Focal lesions	0.333	0.199	0.06	0.273	0.139
82	Multifocal lesions	0.358	0.216	0.101	0.257	0.115
147	Focal lesions	0.638	0.232	0.384	0.254	-0.152
78	No lesions	1.019	0.815	0.768	0.251	0.047
105	Focal lesions	0.286	0.272	0.048	0.238	0.224
17	No lesions	0.549	0.373	0.319	0.23	0.054
76	Focal lesions	0.321	0.088	0.097	0.224	-0.009
62	Focal lesions	0.286	0.241	0.064	0.222	0.177
49	Diffuse lesions	0.643	0.106	0.421	0.222	-0.315
80	No lesions	0.342	0.168	0.13	0.212	0.038
84	No lesions	0.366	0.307	0.155	0.211	0.152
150	Focal lesions	0.308	0.225	0.115	0.193	0.11
8	No lesions	0.372	0.214	0.179	0.193	0.035
83	Focal lesions	0.782	0.742	0.589	0.193	0.153
152	Focal lesions	0.225	0.042	0.033	0.192	0.009
132	Focal lesions	0.251	0.126	0.061	0.19	0.065
23	No lesions	0.252	0.19	0.068	0.184	0.122
123	Focal lesions	0.226	0.042	0.048	0.178	-0.006
130	Diffuse lesions	0.219	0.154	0.046	0.173	0.108
46	Focal lesions	0.247	0.179	0.082	0.165	0.097
103	Multifocal lesions	0.23	0.111	0.075	0.155	0.036
88	No lesions	0.212	0.101	0.058	0.154	0.043
40	No lesions	0.231	0.115	0.085	0.146	0.03
7	Focal lesions	0.169	0.107	0.027	0.142	0.08
81	Focal lesions	0.186	0.06	0.052	0.134	0.008
9	No lesions	0.211	0.082	0.081	0.13	0.001
31	Focal lesions	0.304	0.209	0.174	0.13	0.035
2	No lesions	0.196	0.175	0.069	0.127	0.106
69	Focal lesions	0.175	0.143	0.05	0.125	0.093
36	No lesions	0.216	0.123	0.092	0.124	0.031
38	No lesions	0.194	0.193	0.074	0.12	0.119
41	No lesions	0.158	0.061	0.039	0.119	0.022
73	Focal lesions	0.253	0.081	0.141	0.112	-0.06
68	Focal lesions	0.196	0.095	0.084	0.112	0.011
27	Focal lesions	0.15	0.047	0.038	0.112	0.009
61	Diffuse lesions	0.231	0.144	0.122	0.109	0.022
56	No lesions	0.375	0.115	0.267	0.108	-0.152
22	Focal lesions	0.129	0.096	0.022	0.107	0.074
43	Focal lesions	0.159	0.157	0.061	0.098	0.096
20	Focal lesions	0.227	0.073	0.13	0.097	-0.057
108	No lesions	0.18	0.159	0.091	0.089	0.068
72	Focal lesions	0.141	0.09	0.055	0.086	0.035
97	Focal lesions	0.199	0.136	0.115	0.084	0.021
113	No lesions	0.109	0.107	0.036	0.073	0.071
25	Focal lesions	0.1	0.046	0.029	0.071	0.017
120	Multifocal lesions	0.103	0.051	0.032	0.071	0.019
93	No lesions	0.168	0.071	0.099	0.069	-0.028
32	Focal lesions	0.099	0.066	0.032	0.067	0.034
122	Focal lesions	0.093	0.08	0.027	0.066	0.053
1	Multifocal lesions	0.087	0.059	0.023	0.064	0.036
144	No lesions	0.18	0.082	0.117	0.063	-0.035
24	Focal lesions	0.127	0.097	0.065	0.062	0.032
115	No lesions	0.55	0.122	0.49	0.06	-0.368
53	Focal lesions	0.085	0.051	0.026	0.059	0.025
125	No lesions	0.174	0.146	0.115	0.059	0.031
151	Focal lesions	0.169	0.105	0.111	0.058	-0.006
16	No lesions	0.1	0.076	0.042	0.058	0.034
47	Focal lesions	0.112	0.103	0.054	0.058	0.049
21	Focal lesions	0.115	0.097	0.059	0.056	0.038
63	Focal lesions	0.086	0.07	0.03	0.056	0.04
95	Focal lesions	0.092	0.052	0.038	0.054	0.014
136	No lesions	0.116	0.089	0.062	0.054	0.027
134	No lesions	0.114	0.11	0.06	0.054	0.05
129	No lesions	0.103	0.098	0.049	0.054	0.049
28	Focal lesions	0.089	0.085	0.037	0.052	0.048
131	Focal lesions	0.131	0.113	0.08	0.051	0.033
128	No lesions	0.09	0.067	0.043	0.047	0.024
26	No lesions	0.212	0.166	0.168	0.044	-0.002
51	Focal lesions	0.102	0.049	0.059	0.043	-0.01
30	Multifocal lesions	0.099	0.08	0.057	0.042	0.023
119	No lesions	0.091	0.078	0.05	0.041	0.028
87	No lesions	0.073	0.067	0.033	0.04	0.034
121	No lesions	0.343	0.074	0.303	0.04	-0.229
19	No lesions	0.067	0.047	0.028	0.039	0.019
71	No lesions	0.191	0.152	0.153	0.038	-0.001
118	No lesions	0.124	0.071	0.089	0.035	-0.018
142	Multifocal lesions	0.077	0.054	0.045	0.032	0.009
90	Focal lesions	0.07	0.062	0.039	0.031	0.023
65	Focal lesions	0.067	0.039	0.036	0.031	0.003
126	No lesions	0.069	0.024	0.04	0.029	-0.016
52	Focal lesions	0.057	0.054	0.03	0.027	0.024
59	No lesions	0.055	0.044	0.028	0.027	0.016
92	Focal lesions	0.052	0.045	0.026	0.026	0.019
96	No lesions	0.049	0.041	0.023	0.026	0.018
18	Focal lesions	0.077	0.063	0.051	0.026	0.012
6	Focal lesions	0.05	0.047	0.025	0.025	0.022
15	Focal lesions	0.102	0.089	0.079	0.023	0.01
99	Focal lesions	0.065	0.047	0.043	0.022	0.004
109	No lesions	0.064	0.059	0.042	0.022	0.017
135	No lesions	0.053	0.05	0.031	0.022	0.019
5	Focal lesions	0.237	0.204	0.215	0.022	-0.011
79	Focal lesions	0.085	0.056	0.064	0.021	-0.008
33	Focal lesions	0.048	0.033	0.029	0.019	0.004
101	No lesions	0.146	0.075	0.127	0.019	-0.052
4	Focal lesions	0.073	0.063	0.056	0.017	0.007
140	No lesions	0.062	0.047	0.045	0.017	0.002
57	Focal lesions	0.044	0.037	0.028	0.016	0.009
55	Focal lesions	0.044	0.032	0.028	0.016	0.004
148	No lesions	0.057	0.04	0.044	0.013	-0.004
35	Focal lesions	0.039	0.03	0.027	0.012	0.003
11	No lesions	0.079	0.067	0.068	0.011	-0.001
149	Focal lesions	0.033	0.032	0.023	0.01	0.009
89	No lesions	0.249	0.082	0.241	0.008	-0.159
48	Focal lesions	0.256	0.156	0.249	0.007	-0.093
138	Focal lesions	0.032	0.02	0.026	0.006	-0.006
14	Not determined	0.051	0.032	0.045	0.006	-0.013
3	Focal lesions	0.056	0.032	0.052	0.004	-0.02
58	No lesions	0.266	0.08	0.263	0.003	-0.183
139	No lesions	0.04	0.039	0.038	0.002	0.001
12	Focal lesions	0.048	0.045	0.047	0.001	-0.002
70	Focal lesions	0.129	0.071	0.128	0.001	-0.057
91	No lesions	0.398	0.107	0.397	0.001	-0.29

## Sheet: Hoja2
1.693	0.899	0.643
1.408	0.829	0.612
1.195	0.55	0.484
1.14	0.47	0.483
1.046	0.353	0.435
0.936	0.222	0.425
0.899	0.173	0.345
0.88	0.109	0.32
0.829	0.450625	0.292
0.827	0.29521	0.283
0.813		0.275
0.802		0.251
0.643		0.23
0.612		0.212
0.574		0.211
0.55		0.193
0.484		0.184
0.483		0.154
0.47		0.146
0.44		0.13
0.435		0.127
0.431		0.124
0.427		0.12
0.425		0.119
0.381		0.108
0.372		0.089
0.37		0.073
0.368		0.069
0.353		0.063
0.345		0.06
0.34		0.059
0.322		0.058
0.32		0.054
0.318		0.054
0.3		0.054
0.293		0.047
0.292		0.044
0.283		0.041
0.279		0.04
0.275		0.04
0.273		0.039
0.257		0.038
0.254		0.035
0.251		0.029
0.238		0.027
