# Supplementary material for: Association between High Interferon-Gamma Production in Avian Tuberculin-Stimulated Blood from Mycobacterium avium subsp. paratuberculosis-Infected Cattle and Candidate Genes Implicated in Necroptosis
Source: Microorganisms. 2023 Jul 15;11(7):1817. doi: 10.3390/microorganisms11071817 (PMC10384200; doi:10.3390/microorganisms11071817)
Supplement: Supplementary file 1 [file microorganisms-11-01817-s001.zip › Supplementary Table S2.xlsx]

## Sheet: QTLS
Supplementary Table 2. Overlapping of the identified QTLs with QTLs associated with other health and reproductive traits.
Identified QTLs	M. paratuberculosis susceptibility	Infectious bovine keratoconjunctivitis susceptibility	Bovine spongiform encephalopathy	Bovine respiratory disease susceptibility	Somatic cell count	Somatic cell score	Clinical mastitis	Immunoglobulin G level	Length of productive life	Milk linoleic acid content	Milk conjugated linoleic acid content	Calving ease	Fertility index	Conception rate	Dystocia	Gastrointestinal nematode burden	Tick resistance	Heat tolerance	Retained placenta	M. paratuberculosis tolerance	Tuberculosis susceptibility
1:26283242-26283242	QTL:169891											QTL:10634, QTL:10633
1:90034825-90360896		QTL:9947	QTL:1736								QTL:32269		QTL:14721, QTL:28547	QTL:3439				QTL:31177
2:41453339-41453339						QTL:178125		QTL:66164
2:90850109-90850109						QTL:16040, QTL:3601, QTL:3600						QTL:10667
2:111599011-111599011
3:88432545-88432545							QTL:2489, QTL:16061								QTL:30798
4:31901616-31901616						QTL:2730, QTL:2766		QTL:66167, QTL:66168, QTL:66166, QTL:66169
7:512191-941753						QTL:42628			QTL:42623			QTL:42615, QTL:42627			QTL:2699
9:9107205-9107205						QTL:177795, QTL:177963						QTL:10848
9:42469434-42469434							QTL:10085, QTL:10076	QTL:66184
10:27643294-27643294												QTL:10871
10:37469311-37833767				QTL:160136, QTL:160137		QTL:44567, QTL:44611			QTL:44562, QTL:44605			QTL:44566, QTL:44610, QTL:10870, QTL:10871
10:41108685-41108685					QTL:2701							QTL:10871
10:54450209-54461425																	QTL:12221, QTL:164934, QTL:164935
10:78308107-78308107						QTL:3436									QTL:11353, QTL:11444, QTL:2702		QTL:12221				QTL:167891, QTL:167892, QTL:167893, QTL:167894, QTL:167895, QTL:167896, QTL:167897, QTL:167898, QTL:167899, QTL:167900, QTL:167901, QTL:167902, QTL:167903, QTL:167904, QTL:167905, QTL:167906, QTL:167907, QTL:167908, QTL:167909, QTL:167910, QTL:167911, QTL:167912, QTL:1679013, QTL:167914, QTL:167915, QTL:167916
10:79501139-79957849										QTL:172107					QTL:11353, QTL:11444, QTL:2702
11:7148731-7148731
11:26763300-26794996					QTL:1693		QTL:4953	QTL:66186								QTL:12021
12:78134904-78134904
12:78813208-78813208
13:16268793-16268793															QTL:11356						QTL:96385
15:65654411-65654411							QTL:10109					QTL:11000
16:44888428-45019492																			QTL:166729
16:46077301-47047708						QTL:175768			QTL:123590, QTL:123589, QTL:123591			QTL:1700							QTL:166729
16:72020440-72020440																				16:71510469-72510469
16:74098459-74098459
17:8929084-8929084								QTL:20486
17:57930217-58393881			QTL:1738									QTL:11051
20:37487725-37487725						QTL:178370,QTL:177904		QTL:66207, QTL:66203, QTL:5373
20:38295510-38295510						QTL:178370,QTL:177904		QTL:66207, QTL:66203, QTL:5373
21:13584472-13584472					QTL:1708		QTL:5451
21:58429839-58429839												QTL:4670, QTL:11131				QTL:12023
22:12939505-12984148
22:28603524-28603524											QTL:12256
22:33464942-33464942						QTL:4987			QTL:125993				QTL:126006
25:12368203-12394807						QTL:4993, QTL:177968		QTL:66228, QTL:66229, QTL:66231				QTL:11204								25:11894597-12930197
26:8076021-8076021						QTL:2689						QTL:1716
26:12482172-12499709						QTL:2689						QTL:1716
26:15176321-15176321						QTL:2689						QTL:1716
28:38626680-38626680												QTL:11280

## Sheet: Candidate genes
Identified candidate gene	tuberculosis	CD	UC	IBD	Colorectal cancer		Innate Immunity genes
5S_rRNA
ACOT7
ANKRD1							x
ARG2
ASMTL							x
BMPR2
CAMKMT
CAPN3							x
CAPSL
CD44							x
CNOT6	x						x
DNAJC11							x
ESPN							x
FBXO21							x
FBXW8							x
FGF14
FLT4							x
GANC							x
GFPT2							x
GPNMB
GPR153							x
HAUS2
HES2							x
HTR7							x
IGF2BP3							x
IL18R1		X	X	X			x
IL1RL1		X	X	X			x
IL7R			X	X			x
ITGBL1							x
ITIH5
KLHL21
LRRC57
MALSU1
MAPK9							x
MYRIP							x
NEDD4				x			x
NOL9							x
NOP58							x
OR4F67B
OR4G10
OR4G18
OR4K36
PHF13							x
PIGH
PLA2G4D							x
PLA2G4E							x
PLA2G4F							x
PLEKHG5							x
PLEKHH1							x
PREPL							x
PRIMA1							x
PRKG1							x
RAD51B					X		x
RCOR3							x
RD3							x
RDH11
RDH12							x
RERE							x
RNFT2							x
ROBO1							x
RPP30
SLC25A6							x
SLC3A1							x
SLC45A1							x
SNAP23							x
SNORD11
SNORD11B
SOBP
SPRING1
TAFA1
TAS1R1							x
TBL1XR1							x
TESC							x
THAP3							x
TMEM87A							x
TNFRSF25							x
TRAF5							x
U6
VPS39							x
VTI1B							x
ZBTB48							x
ZFYVE26							x
ZNF106							x
