# Supplementary material for: Association between High Interferon-Gamma Production in Avian Tuberculin-Stimulated Blood from Mycobacterium avium subsp. paratuberculosis-Infected Cattle and Candidate Genes Implicated in Necroptosis
Source: Microorganisms. 2023 Jul 15;11(7):1817. doi: 10.3390/microorganisms11071817 (PMC10384200; doi:10.3390/microorganisms11071817)
Supplement: Supplementary file 1 [file microorganisms-11-01817-s001.zip › Supplementary Table S3.xlsx]

## Sheet: Hoja1
Supplementary Table 3. Enriched QTLs identified in the QTL enrichment analysis.
QTL	Trait QTLs in input	Trait QTLs in database	Total QTLs in input	Total QTLs in database	p-value	Adjusted p-value	QTL type
Immunoglobulin G level	15	106	711	170860	7.66972e-19	1.18881e-16	Health
Body height	13	87	711	170860	7.7652e-17	6.01803e-15	Production
Bovine tuberculosis susceptibility	27	1120	711	170860	6.6261e-13	3.42348e-11	Health
Body weight (weaning)	17	496	711	170860	6.26543e-11	2.42786e-09	Production
Milk alpha-casein percentage	4	6	711	170860	4.4307e-09	1.37352e-07	Milk
Structural soundness	6	38	711	170860	1.2533e-08	3.2377e-07	Exterior
Dystocia	6	59	711	170860	1.89928e-07	3.99811e-06	Reproduction
Social separation-Vocalization	4	13	711	170860	2.06354e-07	3.99811e-06	Exterior
Percentage decrease in PCV up to day 150 after challenge	3	7	711	170860	2.48041e-06	4.27181e-05	Health
Somatic cell score	17	1346	711	170860	6.86405e-05	0.00106393	Health
PCV variance	2	4	711	170860	0.00010318	0.0014539	Health
Percentage decrease in body weight up to day 150 after challenge	2	5	711	170860	0.000171491	0.00221509	Health
Percentage decrease in PCV up to day 100 after challenge	2	7	711	170860	0.000358144	0.00427018	Health
Marbling score	19	1868	711	170860	0.000412287	0.00456461	Meat and Carcass
Gastrointestinal nematode burden	2	13	711	170860	0.00130838	0.0135199	Health
Bone percentage	2	16	711	170860	0.0019963	0.0177252	Meat and Carcass
Bovine spongiform encephalopathy	2	16	711	170860	0.0019963	0.0177252	Health
Yield grade	3	60	711	170860	0.00205841	0.0177252	Meat and Carcass
Body form composite index	2	18	711	170860	0.00253128	0.0196175	Exterior
Fat percentage	2	18	711	170860	0.00253128	0.0196175	Meat and Carcass
Fat melting point	1	1	711	170860	0.0041613	0.0280436	Meat and Carcass
Final packed red blood cell volume	1	1	711	170860	0.0041613	0.0280436	Health
Muscle nitrogen content	1	1	711	170860	0.0041613	0.0280436	Meat and Carcass
Milk profitability index	2	27	711	170860	0.00566504	0.0365867	Milk
Clinical mastitis	7	511	711	170860	0.00604695	0.0372588	Health
Feed conversion ratio	3	89	711	170860	0.00624986	0.0372588	Production
BWF scaled by BWI	1	2	711	170860	0.00830531	0.0390098	Production
Fat thickness at the 12th rib	6	412	711	170860	0.00807798	0.0390098	Meat and Carcass
Gastrointestinal tract weight	1	2	711	170860	0.00830531	0.0390098	Meat and Carcass
Heat intensity	1	2	711	170860	0.00830531	0.0390098	Reproduction
Marfan syndrome-like disease	1	2	711	170860	0.00830531	0.0390098	Health
PCVI minus PCVF	1	2	711	170860	0.00830531	0.0390098	Health
Total fatty acid content	1	2	711	170860	0.00830531	0.0390098	Meat and Carcass
Milk sodium content	2	34	711	170860	0.00888216	0.0404922	Milk
Abomasum displacement	3	107	711	170860	0.0103397	0.0444502	Health
Beef odor intensity	1	3	711	170860	0.0124321	0.0444502	Meat and Carcass
Hindquarter proportions	1	3	711	170860	0.0124321	0.0444502	Exterior
Lung percentage	1	3	711	170860	0.0124321	0.0444502	Meat and Carcass
Minimum packed red blood cell volume	1	3	711	170860	0.0124321	0.0444502	Health
Palmitoleic acid to palmitic acid ratio	1	3	711	170860	0.0124321	0.0444502	Meat and Carcass
PCVF minus PCVM	1	3	711	170860	0.0124321	0.0444502	Health
Residual feed intake	7	574	711	170860	0.0110023	0.0444502	Production
Subcutaneous fat percentage	1	3	711	170860	0.0124321	0.0444502	Meat and Carcass
Teat length	5	328	711	170860	0.0126181	0.0444502	Exterior
